# Supplementary material for: Graphene/Zirconia Composites for Components in Solid Oxide Fuel Cells: Microstructure and Electrical Conductivity
Source: Nanomaterials (Basel). 2025 Aug 26;15(17):1314. doi: 10.3390/nano15171314 (PMC12430071; doi:10.3390/nano15171314)
Supplement: Supplementary file 1 [file nanomaterials-15-01314-s001.zip]

Archive with 1 entries (1 files):
- nanomaterials-3805090-supplementary.pdf
